# Supplementary material for: Mapping urban greenspace use from mobile phone GPS data
Source: PLoS One. 2021 Jul 7;16(7):e0248622. doi: 10.1371/journal.pone.0248622 (PMC8262795; doi:10.1371/journal.pone.0248622)
Supplement: S2 Table — Average characteristics of trip duration, length and speed split by (a) gender; (b) age; (c) ethnicity; (d) deprivation; (e) time spent outside as a child; (f) time spent outside last year; and (g) access to a garden. (XLSX) [file pone.0248622.s003.xlsx]

## Sheet: Sheet1
Table S3: Average characteristics of trip duration, length and speed split by (a) gender; (b) age; (c) ethnicity; (d) deprivation; (e) time spent outside as a child; (f) time spent outside last year; and (g) access to a garden.
(a) Gender
All users, 0 flags		gender	count	duration_mean	duration_standard_dev	trip_len_mean	trip_len_standard_dev	speed_m/s_mean	speed_m/s_standard_dev
	1	male	348	7.6	6.46	340	296	0.99	0.661
	2	female	182	7.7	6.5	377	371	1.07	0.686
	3	<NA>	31	8.94	7.1	364	254	1.06	0.532
Users with >=5 trips, 0 flags		gender	count	duration_mean	duration_standard_dev	trip_len_mean	trip_len_standard_dev	speed_m/s_mean	speed_m/s_standard_dev
	1	male	156	7.98	4.35	381	281	0.991	0.439
	2	female	81	8.28	4.16	382	246	1.03	0.464
	3	<NA>	18	11.4	7.99	402	289	0.974	0.528
(b) Age
All users, 0 flags		age	count	duration_mean	duration_standard_dev	trip_len_mean	trip_len_standard_dev	speed_m/s_mean	speed_m/s_standard_dev
	1	Under 34	307	6.99	6.43	321	340	0.974	0.603
	2	34 to 71	223	8.5	6.44	395	296	1.08	0.751
	3	<NA>	31	9.1	6.99	366	252	1.04	0.531
Users with >=5 trips, 0 flags		age	count	duration_mean	duration_standard_dev	trip_len_mean	trip_len_standard_dev	speed_m/s_mean	speed_m/s_standard_dev
	1	Under 34	116	7.12	3.76	336	260	0.961	0.406
	2	34 to 71	122	8.94	4.58	422	271	1.04	0.48
	3	<NA>	17	12	7.87	418	291	0.956	0.538
(c) Ethnicity
All users, 0 flags		ethnicity	count	duration_mean	duration_standard_dev	trip_len_mean	trip_len_standard_dev	speed_m/s_mean	speed_m/s_standard_dev
	1	White ethnicity	443	7.79	6.38	370	336	1.04	0.672
	2	Ethnic minorities	85	6.81	6.94	262	236	0.928	0.661
	3	<NA>	33	8.85	6.87	369	254	1.06	0.538
Users with >=5 trips, 0 flags		ethnicity	count	duration_mean	duration_standard_dev	trip_len_mean	trip_len_standard_dev	speed_m/s_mean	speed_m/s_standard_dev
	1	White ethnicity	214	8.37	4.34	399	274	1.01	0.455
	2	Ethnic minorities	21	5.13	2.39	192	72.2	0.89	0.324
	3	<NA>	20	11	7.63	407	285	0.991	0.54
(d) Deprivation (IMD)
All users, 0 flags		IMD	count	duration_mean	duration_standard_dev	trip_len_mean	trip_len_standard_dev	speed_m/s_mean	speed_m/s_standard_dev
	1	Least deprived	263	7.73	6.52	397	362	1.12	0.759
	2	More deprived	271	7.56	6.41	311	277	0.922	0.55
	3	<NA>	27	8.94	7.32	353	242	1.05	0.568
Users with >=5 trips, 0 flags		IMD	count	duration_mean	duration_standard_dev	trip_len_mean	trip_len_standard_dev	speed_m/s_mean	speed_m/s_standard_dev
	1	Least deprived	120	8.65	4.66	440	301	1.07	0.486
	2	More deprived	120	7.56	3.87	326	222	0.944	0.392
	3	<NA>	15	11.7	8.36	382	275	0.933	0.569
(e) Time spent outside as a child
All users, 0 flags		time_spend_outside_child	count	duration_mean	duration_standard_dev	trip_len_mean	trip_len_standard_dev	speed_m/s_mean	speed_m/s_standard_dev
	1	Low time outside	345	7.59	6.55	346	334	1.02	0.683
	2	High time outside	186	7.69	6.31	364	305	1.02	0.647
	3	<NA>	30	9.18	7.1	371	255	1.05	0.539
Users with >=5 trips, 0 flags		time_spend_outside_child	count	duration_mean	duration_standard_dev	trip_len_mean	trip_len_standard_dev	speed_m/s_mean	speed_m/s_standard_dev
	1	Low time outside	155	7.97	4.1	357	245	0.968	0.414
	2	High time outside	83	8.21	4.64	424	305	1.07	0.499
	3	<NA>	17	12	7.87	418	291	0.956	0.538
(f) Time spent outside last year
All users, 0 flags		time_spend_outside_last_year	count	duration_mean	duration_standard_dev	trip_len_mean	trip_len_standard_dev	speed_m/s_mean	speed_m/s_standard_dev
	1	Low time outside	459	7.51	6.5	339	318	0.998	0.658
	2	High time outside	72	8.34	6.23	434	352	1.15	0.729
	3	<NA>	30	9.18	7.1	371	255	1.05	0.539
Users with >=5 trips, 0 flags		time_spend_outside_last_year	count	duration_mean	duration_standard_dev	trip_len_mean	trip_len_standard_dev	speed_m/s_mean	speed_m/s_standard_dev
	1	Low time outside	198	8.14	4.35	366	251	0.964	0.408
	2	High time outside	40	7.64	3.99	449	339	1.2	0.566
	3	<NA>	17	12	7.87	418	291	0.956	0.538
(g) Access to a garden
All users, 0 flags		garden_access	count	duration_mean	duration_standard_dev	trip_len_mean	trip_len_standard_dev	speed_m/s_mean	speed_m/s_standard_dev
	1	no	395	8.02	6.85	377	342	1.05	0.699
	2	yes	134	6.35	4.83	270	227	0.925	0.572
	3	<NA>	32	9.57	7.41	412	326	1.06	0.526
Users with >=5 trips, 0 flags		garden_access	count	duration_mean	duration_standard_dev	trip_len_mean	trip_len_standard_dev	speed_m/s_mean	speed_m/s_standard_dev
	1	no	186	8.41	4.43	396	280	1.01	0.476
	2	yes	51	6.79	3.55	320	217	0.964	0.322
	3	<NA>	18	11.7	7.75	421	283	0.982	0.534
