# Supplementary material for: Mapping urban greenspace use from mobile phone GPS data
Source: PLoS One. 2021 Jul 7;16(7):e0248622. doi: 10.1371/journal.pone.0248622 (PMC8262795; doi:10.1371/journal.pone.0248622)
Supplement: S3 Table — (XLSX) [file pone.0248622.s004.xlsx]

## Sheet: Sheet1
Table S4: Results of ANOVAs testing relationships between demographic factors and trip characteristics – exploring effects when trips with more flags are included
	i) any number of flags		ii) 1 or 0 flags		iii) 0 flags (as used in Table 7 in the main paper)
(a) Trip count	Coefficients:		Coefficients:		Coefficients:
	Estimate Std. Error t value Pr(>|t|)		Estimate Std. Error t value Pr(>|t|)		Estimate Std. Error t value Pr(>|t|)
	(Intercept) 2.58929 0.10106 25.621 <2e-16 ***		(Intercept) 2.59203 0.10118 25.619 <2e-16 ***		(Intercept) 2.45105 0.10025 24.450 <2e-16 ***
	gender_2female -0.09554 0.09406 -1.016 0.3108		gender_2female -0.09856 0.09387 -1.050 0.2948		gender_2female -0.06849 0.09472 -0.723 0.4704
	ethnicity_ethnic_minorities2 -0.29393 0.16558 -1.775 0.0772 .		ethnicity_ethnic_minorities2 -0.30904 0.16544 -1.868 0.0630 .		ethnicity_ethnic_minorities2 -0.26673 0.16454 -1.621 0.1064
	age_2(34,71] 0.16093 0.09115 1.766 0.0787 .		age_2(34,71] 0.15186 0.09093 1.670 0.0962 .		age_2(34,71] 0.17529 0.09146 1.917 0.0566 .
	IMD_2(1.96e+04,3.28e+04] -0.05028 0.09088 -0.553 0.5806		IMD_2(1.97e+04,3.28e+04] -0.05609 0.09073 -0.618 0.5371		IMD_2(1.95e+04,3.28e+04] 0.01486 0.09101 0.163 0.8704
	time_spend_outside_child_2(4,5] -0.08709 0.09519 -0.915 0.3612		time_spend_outside_child_2(4,5] -0.08996 0.09497 -0.947 0.3445		time_spend_outside_child_2(4,5] -0.08876 0.09487 -0.936 0.3505
	time_spend_outside_last_year_2(4,5] -0.09708 0.11969 -0.811 0.4181		time_spend_outside_last_year_2(4,5] -0.10186 0.11931 -0.854 0.3941		time_spend_outside_last_year_2(4,5] -0.10529 0.12043 -0.874 0.3829
	garden_access_yes 0.02165 0.10956 0.198 0.8435		garden_access_yes 0.04422 0.10987 0.402 0.6877		garden_access_yes 0.04242 0.10950 0.387 0.6989
	---		---		---
	Signif. codes: 0 ‘***’ 0.001 ‘**’ 0.01 ‘*’ 0.05 ‘.’ 0.1 ‘ ’ 1		Signif. codes: 0 ‘***’ 0.001 ‘**’ 0.01 ‘*’ 0.05 ‘.’ 0.1 ‘ ’ 1		Signif. codes: 0 ‘***’ 0.001 ‘**’ 0.01 ‘*’ 0.05 ‘.’ 0.1 ‘ ’ 1
	Residual standard error: 0.679 on 238 degrees of freedom		Residual standard error: 0.6767 on 237 degrees of freedom		Residual standard error: 0.6612 on 225 degrees of freedom
	(23 observations deleted due to missingness)		(23 observations deleted due to missingness)		(22 observations deleted due to missingness)
	Multiple R-squared: 0.03917, Adjusted R-squared: 0.01091		Multiple R-squared: 0.03973, Adjusted R-squared: 0.01136		Multiple R-squared: 0.04147, Adjusted R-squared: 0.01165
	F-statistic: 1.386 on 7 and 238 DF, p-value: 0.2118		F-statistic: 1.401 on 7 and 237 DF, p-value: 0.2057		F-statistic: 1.391 on 7 and 225 DF, p-value: 0.2102
	> anova(lm_count)		> anova(lm_count)		> anova(lm_count)
	Analysis of Variance Table		Analysis of Variance Table		Analysis of Variance Table
	Response: log(count)		Response: log(count)		Response: log(count)
	Df Sum Sq Mean Sq F value Pr(>F)		Df Sum Sq Mean Sq F value Pr(>F)		Df Sum Sq Mean Sq F value Pr(>F)
	gender_2 1 0.070 0.07029 0.1524 0.69656		gender_2 1 0.079 0.07881 0.1721 0.67864		gender_2 1 0.000 0.00006 0.0001 0.99105
	ethnicity_2 1 1.743 1.74295 3.7800 0.05305 .		ethnicity_2 1 1.783 1.78334 3.8942 0.04961 *		ethnicity_2 1 1.690 1.68995 3.8660 0.05050 .
	age_2 1 1.518 1.51810 3.2924 0.07086 .		age_2 1 1.316 1.31609 2.8739 0.09134 .		age_2 1 1.523 1.52270 3.4834 0.06329 .
	IMD_2 1 0.171 0.17111 0.3711 0.54298		IMD_2 1 0.221 0.22137 0.4834 0.48757		IMD_2 1 0.002 0.00245 0.0056 0.94044
	time_spend_outside_child_2 1 0.649 0.64904 1.4076 0.23664		time_spend_outside_child_2 1 0.681 0.68066 1.4863 0.22400		time_spend_outside_child_2 1 0.637 0.63745 1.4583 0.22848
	time_spend_outside_last_year_2 1 0.305 0.30454 0.6605 0.41720		time_spend_outside_last_year_2 1 0.335 0.33549 0.7326 0.39291		time_spend_outside_last_year_2 1 0.337 0.33747 0.7720 0.38053
	garden_access 1 0.018 0.01800 0.0390 0.84352		garden_access 1 0.074 0.07418 0.1620 0.68770		garden_access 1 0.066 0.06559 0.1500 0.69886
	Residuals 238 109.740 0.46109		Residuals 237 108.534 0.45795		Residuals 225 98.355 0.43713
	---		---		---
	Signif. codes: 0 ‘***’ 0.001 ‘**’ 0.01 ‘*’ 0.05 ‘.’ 0.1 ‘ ’ 1		Signif. codes: 0 ‘***’ 0.001 ‘**’ 0.01 ‘*’ 0.05 ‘.’ 0.1 ‘ ’ 1		Signif. codes: 0 ‘***’ 0.001 ‘**’ 0.01 ‘*’ 0.05 ‘.’ 0.1 ‘ ’ 1
(b) Mean trip duration	Coefficients:		Coefficients:		Coefficients:
	Estimate Std. Error t value Pr(>|t|)		Estimate Std. Error t value Pr(>|t|)		Estimate Std. Error t value Pr(>|t|)
	(Intercept) 1.94122 0.07330 26.485 < 2e-16 ***		(Intercept) 1.95840 0.07385 26.518 < 2e-16 ***		(Intercept) 1.95867 0.07412 26.426 < 2e-16 ***
	gender_2female -0.04579 0.06822 -0.671 0.50274		gender_2female -0.05376 0.06852 -0.785 0.433523		gender_2female -0.00947 0.07003 -0.135 0.892556
	ethnicity_ethnic_minorities2 -0.39574 0.12009 -3.295 0.00113 **		ethnicity_ethnic_minorities2 -0.40989 0.12076 -3.394 0.000807 ***		ethnicity_ethnic_minorities2 -0.40618 0.12166 -3.339 0.000985 ***
	age_2(34,71] 0.16035 0.06610 2.426 0.01602 *		age_2(34,71] 0.15817 0.06637 2.383 0.017958 *		age_2(34,71] 0.14842 0.06762 2.195 0.029197 *
	IMD_2(1.96e+04,3.28e+04] -0.00346 0.06591 -0.052 0.95818		IMD_2(1.97e+04,3.28e+04] -0.01072 0.06623 -0.162 0.871598		IMD_2(1.95e+04,3.28e+04] 0.04001 0.06729 0.595 0.552723
	time_spend_outside_child_2(4,5] 0.04699 0.06904 0.681 0.49679		time_spend_outside_child_2(4,5] 0.04087 0.06932 0.590 0.556045		time_spend_outside_child_2(4,5] 0.02683 0.07014 0.383 0.702430
	time_spend_outside_last_year_2(4,5] -0.17912 0.08681 -2.063 0.04016 *		time_spend_outside_last_year_2(4,5] -0.18276 0.08709 -2.099 0.036917 *		time_spend_outside_last_year_2(4,5] -0.13181 0.08904 -1.480 0.140204
	garden_access_yes -0.09489 0.07946 -1.194 0.23355		garden_access_yes -0.08639 0.08020 -1.077 0.282471		garden_access_yes -0.14272 0.08096 -1.763 0.079286 .
	---		---		---
	Signif. codes: 0 ‘***’ 0.001 ‘**’ 0.01 ‘*’ 0.05 ‘.’ 0.1 ‘ ’ 1		Signif. codes: 0 ‘***’ 0.001 ‘**’ 0.01 ‘*’ 0.05 ‘.’ 0.1 ‘ ’ 1		Signif. codes: 0 ‘***’ 0.001 ‘**’ 0.01 ‘*’ 0.05 ‘.’ 0.1 ‘ ’ 1
	Residual standard error: 0.4925 on 238 degrees of freedom		Residual standard error: 0.494 on 237 degrees of freedom		Residual standard error: 0.4888 on 225 degrees of freedom
	(23 observations deleted due to missingness)		(23 observations deleted due to missingness)		(22 observations deleted due to missingness)
	Multiple R-squared: 0.1097, Adjusted R-squared: 0.08347		Multiple R-squared: 0.1098, Adjusted R-squared: 0.08348		Multiple R-squared: 0.1213, Adjusted R-squared: 0.094
	F-statistic: 4.188 on 7 and 238 DF, p-value: 0.0002264		F-statistic: 4.175 on 7 and 237 DF, p-value: 0.0002346		F-statistic: 4.439 on 7 and 225 DF, p-value: 0.0001211
	> anova(lm_duration_mn)		> anova(lm_duration_mn)		> anova(lm_duration_mn)
	Analysis of Variance Table		Analysis of Variance Table		Analysis of Variance Table
	Response: log(duration_mn)		Response: log(duration_mn)		Response: log(duration_mn)
	Df Sum Sq Mean Sq F value Pr(>F)		Df Sum Sq Mean Sq F value Pr(>F)		Df Sum Sq Mean Sq F value Pr(>F)
	gender_2 1 0.040 0.0400 0.1649 0.685034		gender_2 1 0.022 0.0220 0.0903 0.764058		gender_2 1 0.244 0.2442 1.0219 0.31315
	ethnicity_2 1 3.918 3.9181 16.1551 7.835e-05 ***		ethnicity_2 1 4.051 4.0513 16.6042 6.285e-05 ***		ethnicity_2 1 4.289 4.2887 17.9467 3.314e-05 ***
	age_2 1 1.777 1.7768 7.3262 0.007288 **		age_2 1 1.705 1.7046 6.9861 0.008762 **		age_2 1 1.458 1.4579 6.1007 0.01426 *
	IMD_2 1 0.005 0.0049 0.0204 0.886601		IMD_2 1 0.000 0.0000 0.0001 0.993557		IMD_2 1 0.178 0.1780 0.7449 0.38903
	time_spend_outside_child_2 1 0.000 0.0004 0.0016 0.968232		time_spend_outside_child_2 1 0.001 0.0010 0.0040 0.949600		time_spend_outside_child_2 1 0.003 0.0034 0.0143 0.90494
	time_spend_outside_last_year_2 1 1.023 1.0232 4.2187 0.041074 *		time_spend_outside_last_year_2 1 1.068 1.0685 4.3790 0.037448 *		time_spend_outside_last_year_2 1 0.510 0.5099 2.1336 0.14549
	garden_access 1 0.346 0.3459 1.4264 0.233550		garden_access 1 0.283 0.2831 1.1604 0.282471		garden_access 1 0.743 0.7426 3.1076 0.07929 .
	Residuals 238 57.722 0.2425		Residuals 237 57.827 0.2440		Residuals 225 53.768 0.2390
	---		---		---
	Signif. codes: 0 ‘***’ 0.001 ‘**’ 0.01 ‘*’ 0.05 ‘.’ 0.1 ‘ ’ 1		Signif. codes: 0 ‘***’ 0.001 ‘**’ 0.01 ‘*’ 0.05 ‘.’ 0.1 ‘ ’ 1		Signif. codes: 0 ‘***’ 0.001 ‘**’ 0.01 ‘*’ 0.05 ‘.’ 0.1 ‘ ’ 1
(c) Mean trip length	Coefficients:		Coefficients:		Coefficients:
	Estimate Std. Error t value Pr(>|t|)		Estimate Std. Error t value Pr(>|t|)		Estimate Std. Error t value Pr(>|t|)
	(Intercept) 5.52907 0.09727 56.845 < 2e-16 ***		(Intercept) 5.53913 0.09720 56.987 < 2e-16 ***		(Intercept) 5.55329 0.09252 60.021 < 2e-16 ***
	gender_2female -0.05263 0.09053 -0.581 0.56155		gender_2female -0.05432 0.09018 -0.602 0.54753		gender_2female -0.01992 0.08742 -0.228 0.81997
	ethnicity_ethnic_minorities2 -0.44896 0.15936 -2.817 0.00525 **		ethnicity_ethnic_minorities2 -0.46413 0.15894 -2.920 0.00384 **		ethnicity_ethnic_minorities2 -0.40108 0.15186 -2.641 0.00884 **
	age_2(34,71] 0.21753 0.08772 2.480 0.01384 *		age_2(34,71] 0.20763 0.08736 2.377 0.01826 *		age_2(34,71] 0.20721 0.08441 2.455 0.01485 *
	IMD_2(1.96e+04,3.28e+04] 0.15392 0.08747 1.760 0.07973 .		IMD_2(1.97e+04,3.28e+04] 0.14685 0.08717 1.685 0.09335 .		IMD_2(1.95e+04,3.28e+04] 0.18606 0.08400 2.215 0.02776 *
	time_spend_outside_child_2(4,5] 0.12466 0.09161 1.361 0.17488		time_spend_outside_child_2(4,5] 0.12253 0.09124 1.343 0.18056		time_spend_outside_child_2(4,5] 0.10421 0.08756 1.190 0.23521
	time_spend_outside_last_year_2(4,5] 0.03819 0.11520 0.332 0.74053		time_spend_outside_last_year_2(4,5] 0.02336 0.11462 0.204 0.83865		time_spend_outside_last_year_2(4,5] 0.05798 0.11115 0.522 0.60246
	garden_access_yes -0.07119 0.10544 -0.675 0.50021		garden_access_yes -0.04658 0.10555 -0.441 0.65938		garden_access_yes -0.06782 0.10106 -0.671 0.50287
	---		---		---
	Signif. codes: 0 ‘***’ 0.001 ‘**’ 0.01 ‘*’ 0.05 ‘.’ 0.1 ‘ ’ 1		Signif. codes: 0 ‘***’ 0.001 ‘**’ 0.01 ‘*’ 0.05 ‘.’ 0.1 ‘ ’ 1		Signif. codes: 0 ‘***’ 0.001 ‘**’ 0.01 ‘*’ 0.05 ‘.’ 0.1 ‘ ’ 1
	Residual standard error: 0.6535 on 238 degrees of freedom		Residual standard error: 0.6501 on 237 degrees of freedom		Residual standard error: 0.6102 on 225 degrees of freedom
	(23 observations deleted due to missingness)		(23 observations deleted due to missingness)		(22 observations deleted due to missingness)
	Multiple R-squared: 0.1171, Adjusted R-squared: 0.09114		Multiple R-squared: 0.1131, Adjusted R-squared: 0.08686		Multiple R-squared: 0.1274, Adjusted R-squared: 0.1002
	F-statistic: 4.51 on 7 and 238 DF, p-value: 9.701e-05		F-statistic: 4.316 on 7 and 237 DF, p-value: 0.000162		F-statistic: 4.691 on 7 and 225 DF, p-value: 6.256e-05
	> anova(lm_trip_len_mn)		> anova(lm_trip_len_mn)		> anova(lm_trip_len_mn)
	Analysis of Variance Table		Analysis of Variance Table		Analysis of Variance Table
	Response: log(trip_len_mn)		Response: log(trip_len_mn)		Response: log(trip_len_mn)
	Df Sum Sq Mean Sq F value Pr(>F)		Df Sum Sq Mean Sq F value Pr(>F)		Df Sum Sq Mean Sq F value Pr(>F)
	gender_2 1 0.050 0.0502 0.1175 0.73209		gender_2 1 0.042 0.0420 0.0994 0.75281		gender_2 1 0.185 0.1849 0.4967 0.48168
	ethnicity_2 1 7.904 7.9044 18.5070 2.473e-05 ***		ethnicity_2 1 7.975 7.9746 18.8679 2.078e-05 ***		ethnicity_2 1 6.556 6.5565 17.6082 3.907e-05 ***
	age_2 1 2.781 2.7814 6.5122 0.01134 *		age_2 1 2.425 2.4246 5.7365 0.01739 *		age_2 1 2.423 2.4233 6.5081 0.01140 *
	IMD_2 1 1.560 1.5598 3.6521 0.05720 .		IMD_2 1 1.353 1.3531 3.2014 0.07485 .		IMD_2 1 2.104 2.1045 5.6518 0.01827 *
	time_spend_outside_child_2 1 0.944 0.9435 2.2091 0.13852		time_spend_outside_child_2 1 0.874 0.8744 2.0688 0.15166		time_spend_outside_child_2 1 0.685 0.6852 1.8403 0.17628
	time_spend_outside_last_year_2 1 0.048 0.0485 0.1135 0.73646		time_spend_outside_last_year_2 1 0.018 0.0180 0.0426 0.83675		time_spend_outside_last_year_2 1 0.104 0.1042 0.2800 0.59725
	garden_access 1 0.195 0.1947 0.4559 0.50021		garden_access 1 0.082 0.0823 0.1948 0.65938		garden_access 1 0.168 0.1677 0.4503 0.50287
	Residuals 238 101.650 0.4271		Residuals 237 100.169 0.4227		Residuals 225 83.780 0.3724
	---		---		---
	Signif. codes: 0 ‘***’ 0.001 ‘**’ 0.01 ‘*’ 0.05 ‘.’ 0.1 ‘ ’ 1		Signif. codes: 0 ‘***’ 0.001 ‘**’ 0.01 ‘*’ 0.05 ‘.’ 0.1 ‘ ’ 1		Signif. codes: 0 ‘***’ 0.001 ‘**’ 0.01 ‘*’ 0.05 ‘.’ 0.1 ‘ ’ 1
(d) Mean average speed	Coefficients:		Coefficients:		Coefficients:
	Estimate Std. Error t value Pr(>|t|)		Estimate Std. Error t value Pr(>|t|)		Estimate Std. Error t value Pr(>|t|)
	(Intercept) 0.848526 0.071336 11.895 < 2e-16 ***		(Intercept) 0.820381 0.069107 11.871 < 2e-16 ***		(Intercept) 0.832270 0.065962 12.617 < 2e-16 ***
	gender_2female 0.014725 0.066396 0.222 0.82468		gender_2female 0.031614 0.064120 0.493 0.62243		gender_2female 0.012323 0.062324 0.198 0.84344
	ethnicity_ethnic_minorities2 -0.008845 0.116877 -0.076 0.93974		ethnicity_ethnic_minorities2 0.007884 0.113002 0.070 0.94444		ethnicity_ethnic_minorities2 0.013450 0.108266 0.124 0.90124
	age_2(34,71] 0.095023 0.064337 1.477 0.14101		age_2(34,71] 0.084363 0.062109 1.358 0.17566		age_2(34,71] 0.089597 0.060178 1.489 0.13792
	IMD_2(1.96e+04,3.28e+04] 0.169278 0.064149 2.639 0.00887 **		IMD_2(1.97e+04,3.28e+04] 0.173878 0.061974 2.806 0.00544 **		IMD_2(1.95e+04,3.28e+04] 0.123185 0.059885 2.057 0.04084 *
	time_spend_outside_child_2(4,5] 0.030758 0.067191 0.458 0.64754		time_spend_outside_child_2(4,5] 0.043516 0.064867 0.671 0.50296		time_spend_outside_child_2(4,5] 0.052008 0.062423 0.833 0.40564
	time_spend_outside_last_year_2(4,5] 0.213397 0.084488 2.526 0.01219 *		time_spend_outside_last_year_2(4,5] 0.201385 0.081495 2.471 0.01417 *		time_spend_outside_last_year_2(4,5] 0.221329 0.079244 2.793 0.00567 **
	garden_access_yes -0.073439 0.077332 -0.950 0.34325		garden_access_yes -0.053611 0.075047 -0.714 0.47570		garden_access_yes 0.001485 0.072050 0.021 0.98357
	---		---		---
	Signif. codes: 0 ‘***’ 0.001 ‘**’ 0.01 ‘*’ 0.05 ‘.’ 0.1 ‘ ’ 1		Signif. codes: 0 ‘***’ 0.001 ‘**’ 0.01 ‘*’ 0.05 ‘.’ 0.1 ‘ ’ 1		Signif. codes: 0 ‘***’ 0.001 ‘**’ 0.01 ‘*’ 0.05 ‘.’ 0.1 ‘ ’ 1
	Residual standard error: 0.4793 on 238 degrees of freedom		Residual standard error: 0.4622 on 237 degrees of freedom		Residual standard error: 0.435 on 225 degrees of freedom
	(23 observations deleted due to missingness)		(23 observations deleted due to missingness)		(22 observations deleted due to missingness)
	Multiple R-squared: 0.08343, Adjusted R-squared: 0.05647		Multiple R-squared: 0.083, Adjusted R-squared: 0.05592		Multiple R-squared: 0.07719, Adjusted R-squared: 0.04848
	F-statistic: 3.095 on 7 and 238 DF, p-value: 0.003845		F-statistic: 3.065 on 7 and 237 DF, p-value: 0.004158		F-statistic: 2.689 on 7 and 225 DF, p-value: 0.01079
	> anova(lm_speed_mps_mn)		> anova(lm_speed_mps_mn)		> anova(lm_speed_mps_mn)
	Analysis of Variance Table		Analysis of Variance Table		Analysis of Variance Table
	Response: (speed_mps_mn)		Response: (speed_mps_mn)		Response: (speed_mps_mn)
	Df Sum Sq Mean Sq F value Pr(>F)		Df Sum Sq Mean Sq F value Pr(>F)		Df Sum Sq Mean Sq F value Pr(>F)
	gender_2 1 0.037 0.03744 0.1630 0.686779		gender_2 1 0.079 0.07898 0.3697 0.543760		gender_2 1 0.017 0.01728 0.0913 0.762830
	ethnicity_2 1 0.588 0.58759 2.5577 0.111086		ethnicity_2 1 0.458 0.45790 2.1432 0.144524		ethnicity_2 1 0.256 0.25580 1.3516 0.246224
	age_2 1 0.532 0.53238 2.3174 0.129261		age_2 1 0.376 0.37631 1.7613 0.185735		age_2 1 0.425 0.42521 2.2467 0.135298
	IMD_2 1 1.818 1.81758 7.9117 0.005322 **		IMD_2 1 1.839 1.83865 8.6059 0.003679 **		IMD_2 1 0.856 0.85577 4.5218 0.034555 *
	time_spend_outside_child_2 1 0.320 0.32031 1.3943 0.238865		time_spend_outside_child_2 1 0.413 0.41339 1.9349 0.165527		time_spend_outside_child_2 1 0.532 0.53153 2.8086 0.095151 .
	time_spend_outside_last_year_2 1 1.475 1.47451 6.4184 0.011938 *		time_spend_outside_last_year_2 1 1.309 1.30886 6.1262 0.014020 *		time_spend_outside_last_year_2 1 1.476 1.47630 7.8006 0.005673 **
	garden_access 1 0.207 0.20719 0.9019 0.343249		garden_access 1 0.109 0.10903 0.5103 0.475701		garden_access 1 0.000 0.00008 0.0004 0.983571
	Residuals 238 54.677 0.22973		Residuals 237 50.635 0.21365		Residuals 225 42.582 0.18925
	---		---		---
	Signif. codes: 0 ‘***’ 0.001 ‘**’ 0.01 ‘*’ 0.05 ‘.’ 0.1 ‘ ’ 1		Signif. codes: 0 ‘***’ 0.001 ‘**’ 0.01 ‘*’ 0.05 ‘.’ 0.1 ‘ ’ 1		Signif. codes: 0 ‘***’ 0.001 ‘**’ 0.01 ‘*’ 0.05 ‘.’ 0.1 ‘ ’ 1
(e) Trip frequency	Coefficients:		Coefficients:		Coefficients:
	Estimate Std. Error t value Pr(>|t|)		Estimate Std. Error t value Pr(>|t|)		Estimate Std. Error t value Pr(>|t|)
	(Intercept) -0.54045 0.11672 -4.630 6.01e-06 ***		(Intercept) -0.54803 0.11773 -4.655 5.4e-06 ***		(Intercept) -0.70252 0.12118 -5.797 2.26e-08 ***
	gender_2female 0.27797 0.10864 2.559 0.0111 *		gender_2female 0.27998 0.10924 2.563 0.011 *		gender_2female 0.27090 0.11450 2.366 0.0188 *
	ethnicity_ethnic_minorities2 0.02132 0.19123 0.111 0.9113		ethnicity_ethnic_minorities2 0.02219 0.19251 0.115 0.908		ethnicity_ethnic_minorities2 -0.01021 0.19890 -0.051 0.9591
	age_2(34,71] 0.06382 0.10527 0.606 0.5449		age_2(34,71] 0.05901 0.10581 0.558 0.578		age_2(34,71] 0.12436 0.11055 1.125 0.2619
	IMD_2(1.96e+04,3.28e+04] 0.07565 0.10496 0.721 0.4718		IMD_2(1.97e+04,3.28e+04] 0.08050 0.10558 0.762 0.447		IMD_2(1.95e+04,3.28e+04] 0.15540 0.11002 1.412 0.1592
	time_spend_outside_child_2(4,5] 0.17824 0.10994 1.621 0.1063		time_spend_outside_child_2(4,5] 0.17920 0.11051 1.622 0.106		time_spend_outside_child_2(4,5] 0.23250 0.11468 2.027 0.0438 *
	time_spend_outside_last_year_2(4,5] 0.02715 0.13824 0.196 0.8445		time_spend_outside_last_year_2(4,5] 0.02704 0.13884 0.195 0.846		time_spend_outside_last_year_2(4,5] -0.03073 0.14558 -0.211 0.8330
	garden_access_yes -0.03402 0.12653 -0.269 0.7883		garden_access_yes -0.03432 0.12785 -0.268 0.789		garden_access_yes -0.03431 0.13236 -0.259 0.7957
	---		---		---
	Signif. codes: 0 ‘***’ 0.001 ‘**’ 0.01 ‘*’ 0.05 ‘.’ 0.1 ‘ ’ 1		Signif. codes: 0 ‘***’ 0.001 ‘**’ 0.01 ‘*’ 0.05 ‘.’ 0.1 ‘ ’ 1		Signif. codes: 0 ‘***’ 0.001 ‘**’ 0.01 ‘*’ 0.05 ‘.’ 0.1 ‘ ’ 1
	Residual standard error: 0.7842 on 238 degrees of freedom		Residual standard error: 0.7875 on 237 degrees of freedom		Residual standard error: 0.7992 on 225 degrees of freedom
	(23 observations deleted due to missingness)		(23 observations deleted due to missingness)		(22 observations deleted due to missingness)
	Multiple R-squared: 0.04619, Adjusted R-squared: 0.01814		Multiple R-squared: 0.04602, Adjusted R-squared: 0.01784		Multiple R-squared: 0.06444, Adjusted R-squared: 0.03534
	F-statistic: 1.647 on 7 and 238 DF, p-value: 0.1232		F-statistic: 1.633 on 7 and 237 DF, p-value: 0.1267		F-statistic: 2.214 on 7 and 225 DF, p-value: 0.03409
	> anova(lm_frequency)		> anova(lm_frequency)		> anova(lm_frequency)
	Analysis of Variance Table		Analysis of Variance Table		Analysis of Variance Table
	Response: log(frequency)		Response: log(frequency)		Response: log(frequency)
	Df Sum Sq Mean Sq F value Pr(>F)		Df Sum Sq Mean Sq F value Pr(>F)		Df Sum Sq Mean Sq F value Pr(>F)
	gender_2 1 4.432 4.4320 7.2064 0.007775 **		gender_2 1 4.426 4.4263 7.1382 0.008069 **		gender_2 1 4.395 4.3945 6.8801 0.009312 **
	ethnicity_2 1 0.105 0.1049 0.1705 0.680003		ethnicity_2 1 0.107 0.1075 0.1733 0.677536		ethnicity_2 1 0.475 0.4754 0.7443 0.389198
	age_2 1 0.223 0.2232 0.3629 0.547463		age_2 1 0.181 0.1810 0.2920 0.589471		age_2 1 0.834 0.8344 1.3064 0.254264
	IMD_2 1 0.401 0.4014 0.6527 0.419952		IMD_2 1 0.437 0.4373 0.7052 0.401885		IMD_2 1 1.469 1.4692 2.3002 0.130760
	time_spend_outside_child_2 1 1.858 1.8584 3.0217 0.083452 .		time_spend_outside_child_2 1 1.869 1.8689 3.0139 0.083852 .		time_spend_outside_child_2 1 2.655 2.6552 4.1570 0.042632 *
	time_spend_outside_last_year_2 1 0.024 0.0242 0.0394 0.842797		time_spend_outside_last_year_2 1 0.024 0.0239 0.0385 0.844612		time_spend_outside_last_year_2 1 0.028 0.0277 0.0434 0.835242
	garden_access 1 0.044 0.0445 0.0723 0.788265		garden_access 1 0.045 0.0447 0.0721 0.788581		garden_access 1 0.043 0.0429 0.0672 0.795706
	Residuals 238 146.373 0.6150		Residuals 237 146.960 0.6201		Residuals 225 143.714 0.6387
	---		---		---
	Signif. codes: 0 ‘***’ 0.001 ‘**’ 0.01 ‘*’ 0.05 ‘.’ 0.1 ‘ ’ 1		Signif. codes: 0 ‘***’ 0.001 ‘**’ 0.01 ‘*’ 0.05 ‘.’ 0.1 ‘ ’ 1		Signif. codes: 0 ‘***’ 0.001 ‘**’ 0.01 ‘*’ 0.05 ‘.’ 0.1 ‘ ’ 1
(f) Total duration	Coefficients:		Coefficients:		Coefficients:
	Estimate Std. Error t value Pr(>|t|)		Estimate Std. Error t value Pr(>|t|)		Estimate Std. Error t value Pr(>|t|)
	(Intercept) 1.40077 0.14413 9.719 <2e-16 ***		(Intercept) 1.41037 0.14529 9.707 <2e-16 ***		(Intercept) 1.2562 0.1520 8.264 1.22e-14 ***
	gender_2female 0.23218 0.13415 1.731 0.0848 .		gender_2female 0.22622 0.13481 1.678 0.0946 .		gender_2female 0.2614 0.1436 1.820 0.0701 .
	ethnicity_ethnic_minorities2 -0.37442 0.23615 -1.586 0.1142		ethnicity_ethnic_minorities2 -0.38771 0.23758 -1.632 0.1040		ethnicity_ethnic_minorities2 -0.4164 0.2495 -1.669 0.0965 .
	age_2(34,71] 0.22417 0.12999 1.724 0.0859 .		age_2(34,71] 0.21718 0.13058 1.663 0.0976 .		age_2(34,71] 0.2728 0.1387 1.967 0.0504 .
	IMD_2(1.96e+04,3.28e+04] 0.07219 0.12961 0.557 0.5781		IMD_2(1.97e+04,3.28e+04] 0.06978 0.13029 0.536 0.5928		IMD_2(1.95e+04,3.28e+04] 0.1954 0.1380 1.416 0.1582
	time_spend_outside_child_2(4,5] 0.22523 0.13576 1.659 0.0984 .		time_spend_outside_child_2(4,5] 0.22007 0.13638 1.614 0.1079		time_spend_outside_child_2(4,5] 0.2593 0.1439 1.803 0.0728 .
	time_spend_outside_last_year_2(4,5] -0.15198 0.17071 -0.890 0.3742		time_spend_outside_last_year_2(4,5] -0.15573 0.17134 -0.909 0.3643		time_spend_outside_last_year_2(4,5] -0.1625 0.1826 -0.890 0.3744
	garden_access_yes -0.12891 0.15625 -0.825 0.4102		garden_access_yes -0.12072 0.15778 -0.765 0.4450		garden_access_yes -0.1770 0.1660 -1.066 0.2875
	---		---		---
	Signif. codes: 0 ‘***’ 0.001 ‘**’ 0.01 ‘*’ 0.05 ‘.’ 0.1 ‘ ’ 1		Signif. codes: 0 ‘***’ 0.001 ‘**’ 0.01 ‘*’ 0.05 ‘.’ 0.1 ‘ ’ 1		Signif. codes: 0 ‘***’ 0.001 ‘**’ 0.01 ‘*’ 0.05 ‘.’ 0.1 ‘ ’ 1
	Residual standard error: 0.9684 on 238 degrees of freedom		Residual standard error: 0.9718 on 237 degrees of freedom		Residual standard error: 1.003 on 225 degrees of freedom
	(23 observations deleted due to missingness)		(23 observations deleted due to missingness)		(22 observations deleted due to missingness)
	Multiple R-squared: 0.07331, Adjusted R-squared: 0.04605		Multiple R-squared: 0.07098, Adjusted R-squared: 0.04354		Multiple R-squared: 0.1027, Adjusted R-squared: 0.07479
	F-statistic: 2.69 on 7 and 238 DF, p-value: 0.01066		F-statistic: 2.587 on 7 and 237 DF, p-value: 0.01374		F-statistic: 3.679 on 7 and 225 DF, p-value: 0.0008748
	> anova(lm_total_duration)		> anova(lm_total_duration)		> anova(lm_total_duration)
	Analysis of Variance Table		Analysis of Variance Table		Analysis of Variance Table
	Response: log(frequency * duration_mn)		Response: log(frequency * duration_mn)		Response: log(frequency * duration_mn)
	Df Sum Sq Mean Sq F value Pr(>F)		Df Sum Sq Mean Sq F value Pr(>F)		Df Sum Sq Mean Sq F value Pr(>F)
	gender_2 1 5.314 5.3141 5.6661 0.01808 *		gender_2 1 5.073 5.0729 5.3718 0.02132 *		gender_2 1 6.711 6.7106 6.6766 0.010401 *
	ethnicity_2 1 5.305 5.3051 5.6565 0.01818 *		ethnicity_2 1 5.479 5.4786 5.8015 0.01678 *		ethnicity_2 1 7.620 7.6199 7.5814 0.006379 **
	age_2 1 3.260 3.2595 3.4755 0.06352 .		age_2 1 2.997 2.9967 3.1732 0.07613 .		age_2 1 4.498 4.4982 4.4754 0.035485 *
	IMD_2 1 0.495 0.4955 0.5283 0.46804		IMD_2 1 0.443 0.4426 0.4687 0.49427		IMD_2 1 2.670 2.6700 2.6565 0.104528
	time_spend_outside_child_2 1 1.912 1.9123 2.0390 0.15462		time_spend_outside_child_2 1 1.784 1.7844 1.8895 0.17055		time_spend_outside_child_2 1 2.468 2.4681 2.4556 0.118509
	time_spend_outside_last_year_2 1 0.732 0.7324 0.7809 0.37775		time_spend_outside_last_year_2 1 0.773 0.7729 0.8185 0.36655		time_spend_outside_last_year_2 1 0.775 0.7752 0.7713 0.380754
	garden_access 1 0.638 0.6384 0.6807 0.41017		garden_access 1 0.553 0.5528 0.5854 0.44497		garden_access 1 1.143 1.1426 1.1368 0.287473
	Residuals 238 223.212 0.9379		Residuals 237 223.812 0.9444		Residuals 225 226.145 1.0051
	---		---		---
	Signif. codes: 0 ‘***’ 0.001 ‘**’ 0.01 ‘*’ 0.05 ‘.’ 0.1 ‘ ’ 1		Signif. codes: 0 ‘***’ 0.001 ‘**’ 0.01 ‘*’ 0.05 ‘.’ 0.1 ‘ ’ 1		Signif. codes: 0 ‘***’ 0.001 ‘**’ 0.01 ‘*’ 0.05 ‘.’ 0.1 ‘ ’ 1
(g) Total distance	Coefficients:		Coefficients:		Coefficients:
	Estimate Std. Error t value Pr(>|t|)		Estimate Std. Error t value Pr(>|t|)		Estimate Std. Error t value Pr(>|t|)
	(Intercept) 4.98862 0.15497 32.191 <2e-16 ***		(Intercept) 4.99110 0.15574 32.048 <2e-16 ***		(Intercept) 4.85077 0.15969 30.376 <2e-16 ***
	gender_2female 0.22534 0.14424 1.562 0.1195		gender_2female 0.22566 0.14450 1.562 0.1197		gender_2female 0.25098 0.15088 1.663 0.0976 .
	ethnicity_ethnic_minorities2 -0.42764 0.25390 -1.684 0.0934 .		ethnicity_ethnic_minorities2 -0.44194 0.25466 -1.735 0.0840 .		ethnicity_ethnic_minorities2 -0.41129 0.26211 -1.569 0.1180
	age_2(34,71] 0.28135 0.13976 2.013 0.0452 *		age_2(34,71] 0.26664 0.13997 1.905 0.0580 .		age_2(34,71] 0.33157 0.14569 2.276 0.0238 *
	IMD_2(1.96e+04,3.28e+04] 0.22957 0.13936 1.647 0.1008		IMD_2(1.97e+04,3.28e+04] 0.22735 0.13966 1.628 0.1049		IMD_2(1.95e+04,3.28e+04] 0.34145 0.14498 2.355 0.0194 *
	time_spend_outside_child_2(4,5] 0.30291 0.14596 2.075 0.0390 *		time_spend_outside_child_2(4,5] 0.30173 0.14618 2.064 0.0401 *		time_spend_outside_child_2(4,5] 0.33672 0.15112 2.228 0.0269 *
	time_spend_outside_last_year_2(4,5] 0.06534 0.18354 0.356 0.7222		time_spend_outside_last_year_2(4,5] 0.05040 0.18366 0.274 0.7840		time_spend_outside_last_year_2(4,5] 0.02725 0.19184 0.142 0.8872
	garden_access_yes -0.10521 0.16799 -0.626 0.5317		garden_access_yes -0.08091 0.16912 -0.478 0.6328		garden_access_yes -0.10213 0.17443 -0.586 0.5588
	---		---		---
	Signif. codes: 0 ‘***’ 0.001 ‘**’ 0.01 ‘*’ 0.05 ‘.’ 0.1 ‘ ’ 1		Signif. codes: 0 ‘***’ 0.001 ‘**’ 0.01 ‘*’ 0.05 ‘.’ 0.1 ‘ ’ 1		Signif. codes: 0 ‘***’ 0.001 ‘**’ 0.01 ‘*’ 0.05 ‘.’ 0.1 ‘ ’ 1
	Residual standard error: 1.041 on 238 degrees of freedom		Residual standard error: 1.042 on 237 degrees of freedom		Residual standard error: 1.053 on 225 degrees of freedom
	(23 observations deleted due to missingness)		(23 observations deleted due to missingness)		(22 observations deleted due to missingness)
	Multiple R-squared: 0.1023, Adjusted R-squared: 0.07587		Multiple R-squared: 0.09868, Adjusted R-squared: 0.07206		Multiple R-squared: 0.1278, Adjusted R-squared: 0.1007
	F-statistic: 3.874 on 7 and 238 DF, p-value: 0.0005152		F-statistic: 3.707 on 7 and 237 DF, p-value: 0.0007966		F-statistic: 4.711 on 7 and 225 DF, p-value: 5.929e-05
	> anova(lm_total_distance)		> anova(lm_total_distance)		> anova(lm_total_distance)
	Analysis of Variance Table		Analysis of Variance Table		Analysis of Variance Table
	Response: log(frequency * trip_len_mn)		Response: log(frequency * trip_len_mn)		Response: log(frequency * trip_len_mn)
	Df Sum Sq Mean Sq F value Pr(>F)		Df Sum Sq Mean Sq F value Pr(>F)		Df Sum Sq Mean Sq F value Pr(>F)
	gender_2 1 5.425 5.4253 5.0042 0.026212 *		gender_2 1 5.331 5.3308 4.9130 0.027605 *		gender_2 1 6.383 6.3825 5.7541 0.017266 *
	ethnicity_2 1 9.830 9.8303 9.0673 0.002883 **		ethnicity_2 1 9.934 9.9337 9.1552 0.002754 **		ethnicity_2 1 10.563 10.5630 9.5229 0.002284 **
	age_2 1 4.580 4.5804 4.2249 0.040927 *		age_2 1 3.931 3.9307 3.6226 0.058210 .		age_2 1 6.102 6.1017 5.5010 0.019876 *
	IMD_2 1 3.544 3.5438 3.2688 0.071873 .		IMD_2 1 3.329 3.3288 3.0679 0.081144 .		IMD_2 1 7.090 7.0905 6.3923 0.012147 *
	time_spend_outside_child_2 1 5.450 5.4502 5.0271 0.025875 *		time_spend_outside_child_2 1 5.300 5.2999 4.8845 0.028055 *		time_spend_outside_child_2 1 6.038 6.0381 5.4436 0.020523 *
	time_spend_outside_last_year_2 1 0.141 0.1413 0.1303 0.718409		time_spend_outside_last_year_2 1 0.083 0.0833 0.0768 0.781963		time_spend_outside_last_year_2 1 0.024 0.0245 0.0221 0.882039
	garden_access 1 0.425 0.4252 0.3922 0.531724		garden_access 1 0.248 0.2483 0.2289 0.632817		garden_access 1 0.380 0.3803 0.3428 0.558795
	Residuals 238 258.028 1.0842		Residuals 237 257.153 1.0850		Residuals 225 249.574 1.1092
	---		---		---
	Signif. codes: 0 ‘***’ 0.001 ‘**’ 0.01 ‘*’ 0.05 ‘.’ 0.1 ‘ ’ 1		Signif. codes: 0 ‘***’ 0.001 ‘**’ 0.01 ‘*’ 0.05 ‘.’ 0.1 ‘ ’ 1		Signif. codes: 0 ‘***’ 0.001 ‘**’ 0.01 ‘*’ 0.05 ‘.’ 0.1 ‘ ’ 1
